# Supplementary material for: Proteogenomic identification of Hepatitis B virus (HBV) genotype-specific HLA-I restricted peptides from HBV-positive patient liver tissues
Source: Front Immunol. 2022 Dec 13;13:1032716. doi: 10.3389/fimmu.2022.1032716 (PMC9793402; doi:10.3389/fimmu.2022.1032716)
Supplement: Supplementary file 2 [file Table_1.xlsx]

## Sheet: Sheet1
Supplementary Table S1: Sample and Patient information provided by vendor
Sample ID	Sex	Age	Ethnicity	Sample type	Specimen type	Diagnosis	Histological diagnosis	Tumor Grade	TNM Stage	Stage Group	Date of surgery	Weight, g	HBV Diagnosis	Vendor	Date Received	Country of Collection Site	Height (cm)	Weight (kg)	BMI	Menopausal Status	Smoking Status	Cigarettes/Day	Smoking Duration	Alcohol Status	Drinks/Day	Alcohol Duration	Clinical Diagnosis (Specimen)	Recovery Type	Category
09945T1(3)	Male	74	Caucasian	FF	liver		liver cancer				03/17/2016	0.7	HBV	Proteogenex	2018-04-10
32532	Male	66	HISPANIC OR LATINO	FF	liver		Cirrhosis				2009	0.91	HBV	Proteogenex	2018-05-02
40312	Male	37	NOT HISPANIC OR LATINO	FF	liver		Cirrhosis				2011	0.52	HBV	Proteogenex	2018-05-02
31295	Male	64	NOT HISPANIC OR LATINO	FF	liver		Cirrhosis				2009	0.57	HBV	Proteogenex	2018-05-02
49186	Female	65	NOT HISPANIC OR LATINO	FF	liver		Chronic inflammation				2012	1.1	HBV	Proteogenex	2018-05-02
49219	Male	32	NOT HISPANIC OR LATINO	FF	liver		Hepatitis				2012	0.97	HBV	Proteogenex	2018-05-02
ILS37316FT2	Male	42	Asian/Pacific Islander	FF	liver	cancer	hepatocellular carcinoma		T2N0M0	II	2016	3.5	HBV	BioIVT	8/18
ILS30987D2	Female		Asian/Pacific Islander	FF	liver	cancer	hepatocellular carcinoma		T3N0M0	IIIA	2011	3.1	HBV	BioIVT	8/18
ILS24999D2	Male		Asian/Pacific Islander	FF	liver	cancer	hepatocellular carcinoma			N/A	2008	3	HBV	BioIVT	8/18
ILS39940FT1	Male	47	Asian/Pacific Islander	FF	liver	cancer	hepatocellular carcinoma		T2N0M0	II	2016	2.7	HBV	BioIVT	8/18
ILS31761D1	Male	57	Asian/Pacific Islander	FF	liver	cancer	hepatocellular carcinoma		T2N0M0	II	2015	2.6	HBV	BioIVT	8/18
ILS22791D2	Male		Asian/Pacific Islander	FF	liver	cancer	hepatocellular carcinoma			N/A	2007	2.6	HBV	BioIVT	8/18
ILS23304D2	Female		Asian/Pacific Islander	FF	liver	cancer	hepatocellular carcinoma			N/A	2007	2.6	HBV	BioIVT	8/18
ILS20947D3	Male		Asian/Pacific Islander	FF	liver	cancer	hepatocellular carcinoma				2005	2.6	HBV	BioIVT	8/18
ILS21034D4	Male		Asian/Pacific Islander	FF	liver	cancer	hepatocellular carcinoma				2005	2.5	HBV	BioIVT	8/18
ILS42208FT1	Male	52	Asian/Pacific Islander	FF	liver	cancer	hepatocellular carcinoma		T2N0M0	II	2017	2.5	HBV	BioIVT	8/18
ILS22914D2	Male		Asian/Pacific Islander	FF	liver	cancer	hepatocellular carcinoma			N/A	2007	2.4	HBV	BioIVT	8/18
ILS20954D2	Female		Asian/Pacific Islander	FF	liver	cancer	hepatocellular carcinoma			N/A	2006	2.3	HBV	BioIVT	8/18
ILS21955D2	Male		Asian/Pacific Islander	FF	liver	cancer	hepatocellular carcinoma			N/A	2006	2.3	HBV	BioIVT	8/18
ILS10922D04	Male		Asian/Pacific Islander	FF	liver	cancer	hepatocellular carcinoma		T3N0Mx	IIIA	2002	2.2	HBV	BioIVT	8/18
499956PF	Male	45	Asian	FF	Liver	Cancer	Hepatocellular carcinoma	Poorly differentiated	T3bNXM0	IIIB	2016	1.32	HBV	BioIVT	2019-10-25	Vietnam
524614VF	Male	54	Asian	FF	Liver	Cancer	Hepatocellular carcinoma	Moderately differentiated	T1NXM0	I	2017	2.83	HBV	BioIVT	2019-10-25	Vietnam
ILS35989FT2	Male	54	Asian	FF	Liver	Cancer	Hepatocellular carcinoma	Moderately differentiated	T1bNXM0	IB	2014	1.97	HBV	BioIVT	2019-10-25	Not disclosed
ILS42195FT1	Male	35	Asian	FF	Liver	Cancer	Hepatocellular carcinoma	Moderately differentiated	T3NXM0	IIIA	2017	2.09	HBV	BioIVT	2019-10-25	Not disclosed
ILS45824FT1	Male	55	Asian	FF	Liver	Cancer	Hepatocellular carcinoma	Moderately differentiated	T1bNXM0	IB	2017	2.02	HBV	BioIVT	2019-10-25	Not disclosed
ILS36725FT2	Male	54	Asian	FF	Liver	Cancer	Hepatocellular carcinoma		T1bNXM0	IB	2015	1.61	HBV	BioIVT	2019-10-25	Not disclosed
ILS37352FT1	Male	43	Asian	FF	Liver	Cancer	Hepatocellular carcinoma	Moderately differentiated	T2NXM0	II	2016	0.34	HBV	BioIVT	2019-10-25	Not disclosed
ILS50526FA1	Male	55	Asian	FF	Liver	Diseased	Hepatitis, chronic		T1bNXM0	IB	2018	0.411	HBV	BioIVT	2019-10-25	Vietnam
ILS50526FT2	Male	55	Asian	FF	Liver	Cancer	Hepatocellular carcinoma	Poorly differentiated	T1bNXM0	IB	2018	1.86	HBV	BioIVT	2019-10-25	Vietnam
ILS50523FA1	Male	29	Asian	FF	Liver	Diseased	Cirrhosis		T2NXM0	II	2018	1.07	HBV	BioIVT	2019-10-25	Vietnam
ILS50523FT2	Male	29	Asian	FF	Liver	Cancer	Hepatocellular carcinoma	Moderately differentiated	T2NXM0	II	2018	1.29	HBV	BioIVT	2019-10-25	Vietnam
1176935F	Male	57	Asian	FF	Liver	Tumor	Hepatocellular carcinoma	Moderately differentiated	T1NXM0	I	2012	1.39	HBV	BIOIVT	2019-12-20	Vietnam	169	53	18.56		Current Use	10 smoke(s)/day	20 years	Occasional Use	1 drink(s)/day	20 years	Hepatocellular carcinoma of the liver	Surgical	C
1176559F	Male	51	Asian	FF	Liver	Tumor	Hepatocellular carcinoma	Moderately differentiated	T2NXM0	II	2012	2.392	HBV	BIOIVT	2019-12-20	Vietnam	161	51	19.68		Never Used			Previous Use	1 drink(s)/day	20 years	Hepatocellular carcinoma of the liver	Surgical	C
1182970F	Male	52	Asian	FF	Liver	Tumor	Hepatocellular carcinoma	Moderately differentiated	T1NXM0	I	2013	1.25	HBV	BIOIVT	2019-12-20	Vietnam	160	52	20.31		Never Used			Previous Use	1 drink(s)/day	20 years	Hepatocellular carcinoma of the liver	Surgical	C
1181680F	Male	62	Asian	FF	Liver	Tumor	Hepatocellular carcinoma	Moderately differentiated	T1NXM0	I	2013	1.392	HBV	BIOIVT	2019-12-20	Vietnam	163	50	18.82		Never Used			Previous Use	1 drink(s)/day	15 years	Hepatocellular carcinoma of the liver	Surgical	C
1182812F	Male	44	Asian	FF	Liver	Tumor	Hepatocellular carcinoma	High grade	T3aN0M0	IIIA	2013	0.984	HBV	BIOIVT	2019-12-20	Vietnam	164	63	23.42		Current Use	10 smoke(s)/day	20 years	Current Use	1 drink(s)/day	20 years	Hepatocellular carcinoma of the liver	Surgical	C
1189452F	Male	46	Asian	FF	Liver	Tumor	Hepatocellular carcinoma	Moderately differentiated	T2N0M0	II	2013	1.408	HBV	BIOIVT	2019-12-20	Vietnam	167	53	19		Never Used			Occasional Use	1 drink(s)/day	15 years	Hepatocellular carcinoma of the liver	Surgical	C
1193117F	Male	45	Asian	FF	Liver	Tumor	Hepatocellular carcinoma	Poorly differentiated	T2N0M0	II	2014	0.955	HBV	BIOIVT	2019-12-20	Vietnam	165	55	20.2		Never Used			Current Use	1 drink(s)/day	10 years	Hepatocellular carcinoma of the liver	Surgical	C
1192879F	Male	49	Asian	FF	Liver	Tumor	Hepatocellular carcinoma	Moderately differentiated	T3aN0M0	IIIA	2014	1.576	HBV	BIOIVT	2019-12-20	Vietnam	168	60	21.26		Never Used			Occasional Use	1 drink(s)/day	20 years	Hepatocellular carcinoma of the liver	Surgical	C
405295F2	Male	48	Asian	FF	Liver	Tumor	Hepatocellular carcinoma	Moderately differentiated	T3aNXM0	IIIA	2015	3.332	HBV	BIOIVT	2019-12-20	Vietnam	165	56	20.57		Occasional Use	5 smoke(s)/day	20 years	Occasional Use	1 drink(s)/day	20 years	Hepatocellular carcinoma of the liver	Surgical	C
ILS32961D2	Male	46	Asian	FF	Liver	Tumor	Hepatocellular carcinoma	Moderately differentiated	T1bNXM0	IB	2016	1.229	HBV	BIOIVT	2019-12-20	Not disclosed	160	45	17.5781		Current Use	4 smoke(s)/day		Current Use	0 drink(s)/day		Hepatocellular carcinoma of the liver	Surgical Archive	C
ILS33989D2	Male	57	Asian	FF	Liver	Tumor	Hepatocellular carcinoma	Moderately differentiated	T1bNXM0	IB	2013	0.852	HBV	BIOIVT	2019-12-20	Not disclosed	160	50	19.53		Current Use	10 smoke(s)/day	20 years	Current Use		10 years	Hepatocellular carcinoma and cholangiocarcinoma, combined of the liver	Surgical Archive	C
ILS22892S1	Male	50	Asian	FF	Liver	Diseased	Inflammation, chronic		TXNXM0	UNK	2007	1.347	HBV	BIOIVT	2019-12-20	Not disclosed					Never Used			Never Used			Hepatocellular carcinoma of the liver	Surgical Archive	C
ILS24966D3-DS2	Female	75	Asian	FF	Liver	Tumor	Hepatocellular carcinoma	Well to moderately differentiated	T3NXM0	IIIA	2008	0.614	HBV	BIOIVT	2019-12-20	Not disclosed	155	48	19.98	Menopausal	Never Used			Never Used			Hepatocellular carcinoma and cholangiocarcinoma, combined of the liver	Surgical Archive	C
ILS30194D2	Male	50	Asian	FF	Liver	Unknown			T3NXM0	IIIA	2010	1.083	HBV	BIOIVT	2019-12-20	Not disclosed	168	68	24.09		Current Use		n/a years	Current Use			Hepatocellular carcinoma of the liver	Surgical Archive	E
ILS32365D1	Male	54	Asian	FF	Liver	Unknown			T2NXM0	II	2016	0.457	HBV	BIOIVT	2019-12-20	Not disclosed	165	52	19.1		Never Used			Current Use		20 years	Hepatocellular carcinoma of the liver	Surgical Archive	E
ILS32963D1	Male	31	Asian	FF	Liver	Tumor	Hepatocellular carcinoma	Moderately differentiated	T2NXM0	II	2016	1.599	HBV	BIOIVT	2019-12-20	Not disclosed	169	55	19.26		Current Use		10 years	Never Used			Hepatocellular carcinoma of the liver	Surgical Archive	C
ILS36088FT2	Male	50	Asian	FF	Liver	Tumor	Hepatocellular carcinoma	Well to moderately differentiated	T2NXM0	II	2015	0.756	HBV	BIOIVT	2019-12-20	Not disclosed	168	59	20.9		Current Use	2 smoke(s)/day	25 years	Current Use		25 years	Hepatocellular carcinoma of the liver	Surgical Archive	C
