# Supplementary material for: Proteogenomic identification of Hepatitis B virus (HBV) genotype-specific HLA-I restricted peptides from HBV-positive patient liver tissues
Source: Front Immunol. 2022 Dec 13;13:1032716. doi: 10.3389/fimmu.2022.1032716 (PMC9793402; doi:10.3389/fimmu.2022.1032716)
Supplement: Supplementary file 3 [file Table_2.xlsx]

## Sheet: Breakpoints
	Supplemtary Table S2: Information on sites of chromosomal HBV integration in each patient.
	Sample ID	Integration Signal	Number of insertion sites	Gene with breakpoints	Coordinates in chromosome
	Liv1_09945T1(3)	Yes	4	ZBTB5, SCARB1, ASPH, IL1RAP	chr9:37459289, chr12:124861446, chr8:61655359, chr3:190576913
	Liv2_0000032532	No	-	-	-
	Liv3_0000040312	Yes	2	LINC02315, ADH4	chr14:41085340, chr4:99139827
	Liv4_0000031295	Yes	1	ARHGAP10	chr4:148057202
	Liv5_0000049186	No	-	-	-
	Liv6_0000049219	No	-	-	-
	Liv7_ILS37316FT2	No	-	-	-
	Liv8_ILS30987D2	Yes	1	SENP7	chr3:101353476
	Liv9_ILS24999D2	Yes	9	SUCO, CRLS1, MIR924HG, TENT4B, ASIC2, ZNF532, DMGDH, LINC01572, CTSK	chr1:172540958, chr20:6034464, chr18:39347751, chr16:50197960, chr17:33055297, chr18:58965789, chr5:79045221, chr16:72464716, chr1:150795258
	Liv10_ILS39940FT1	No	-	-	-
	Liv11_ILS31761D1	Yes	3	ADARB2, ADARB2, CEP72	chr10:1678796, chr10:1685665, chr5:651689
	Liv12_ILS22791D2	Yes	4	FN1, KCNMB2, TNRC6C, CCDC178	chr2:215433744, chr3:178641757, chr17:78099692, chr18:33018813
	Liv13_ILS23304D2	No	-	-	-
	Liv14_ILS20947D3	No	-	-	-
	Liv15_ILS21034D4	Yes	4	CCDC178, SLC5A10, DLEU2, TES	chr18:33070497, chr17:19020322, chr13:50023953, chr7:116223975
	Liv16_ILS42208FT1	No	-	-	-
	Liv17_ILS22914D2	Yes	2	MIR548AI, EDIL3	chr16:51407105, chr5:84167194
	Liv18_ILS20954D2	No	-	-	-
	Liv19_ILS21955D2	Yes	1	GLIS3	chr9:4254987
	Liv20_ILS10922D04	Yes	1	CBR4	chr4:168994461
	Liv21_499956PF	No	-	-	-
	Liv22_524614VF	No	-	-	-
	Liv23_ILS35989FT2	No	-	-	-
	Liv24_ILS42195FT1	No	-	-	-
	Liv25_ILS45824FT1	Yes	1	TERT	chr5:1294669
	Liv26_ILS36725FT2	No	-	-	-
	Liv27_ILS37352FT1	Yes	5	TERT, OR2W5, STK38, STK38, SMURF1	chr5:1295319, chr1:247491008, chr6:36515494, chr6:36535136, chr7:99045160
	Liv28_ILS50526FA1	Yes	5	PCCA, NFX1, C5, TYW1, AGBL4	chr13:100175575, chr9:33337882, chr9:120969895, chr7:67038335, chr1:48942206
	Liv29_ILS50526FT2	No	-	-	-
	Liv30_ILS50523FA1	Yes	29	SLC35D2, METTL15, TMEM123, AFG1L, IGF1R, PID1, NAA25, ITPR2, SERBP1, SNAP25-AS1, MASP1, POLR2D, LOC285074, HEXD, ANKRD30BL, PLEKHH2, LINC01483, CALN1, GPATCH8, RANBP17, ADIPOR1, KIF1A, BPY2, PPIP5K2, C13orf42, GRB10, OPRM1, CCT7, OR10J1	chr9:96314404, chr11:28309909, chr11:102406055, chr6:108374456, chr15:98752500, chr2:229228844, chr12:112054336, chr12:26456046, chr1:67425391, chr20:10127800, chr3:187249181, chr2:127845635, chr2:87048545, chr17:82432780, chr2:132185698, chr2:43643006, chr17:69700125, chr7:72133928, chr17:44496391, chr5:170957700, chr1:202945951, chr2:240739315, chrY:23002941, chr5:103157280, chr13:51125862, chr…
	Liv31_ILS50523FT2	Yes	6	GTF2IP20, LOC100506990, FUT8, CERS6, EHBP1, OSBPL5	chr1:223962074, chr8:12551594, chr14:65549640, chr2:168503060, chr2:63043084, chr11:3114444
	Liv32_1176935F	No	-	-	-
	Liv33_1176559F	No	-	-	-
	Liv34_1182970F	No	-	-	-
	Liv35_1181680F	No	-	-	-
	Liv36_1182812F	No	-	-	-
	Liv37_1189452F	Yes	1	KLHL14	chr18:32730774
	Liv38_1193117F	Yes	8	SLC25A51, ASAP1, GPC6, CRYL1, CNTNAP2, CUX1, CDH4, STARD13	chr9:37886881, chr8:130125106, chr13:93769564, chr13:20506360, chr7:148204370, chr7:102032820, chr20:61450282, chr13:33190765
	Liv39_1192879F	Yes	1	NCOA2	chr8:70195515
	Liv40_405295F2	No	-	-	-
	Liv41_ILS32961D2	No	-	-	-
	Liv42_ILS33989D2	No	-	-	-
	Liv43_ILS22892S1	Yes	7	TK2, CROCC, PDZK1, IKZF2, MAN2A1, DNAJC22, NME8	chr16:66522016, chr1:16926565, chr1:145706208, chr2:213096395, chr5:109840521, chr12:49350794, chr7:37871706
	Liv44_ILS24966D3-DS2	No	-	-	-
	Liv45_ILS30194D2	No	-	-	-
	Liv46_ILS32365D1	No	-	-	-
	Liv47_ILS32963D1	No	-	-	-
	Liv48_ILS36088FT2	Yes	1	COLQ	chr3:15491811
