# Supplementary material for: Proteogenomic identification of Hepatitis B virus (HBV) genotype-specific HLA-I restricted peptides from HBV-positive patient liver tissues
Source: Front Immunol. 2022 Dec 13;13:1032716. doi: 10.3389/fimmu.2022.1032716 (PMC9793402; doi:10.3389/fimmu.2022.1032716)
Supplement: Supplementary file 7 [file Table_6.xlsx]

## Sheet: GSLPQEHIVQK
Supplementary Table S6: MS2 ions from the fragmentation of GSLPQEHIVQK and its heavy analogue. The raw files were searched against human Uniprot and HBV database with heavy leucine as variable modification using PEAKS X.
Peptide	Length	mass	m/z	RT	z	Fraction	scan	Sample ID	protein	ion	pos	ion m/z	theo m/z	m/z error	ion intensity	ion charge	modification
GSLPQEHIVQK	11	1234.67	412.562	24.66	3	64	F64:9446	499956PF	Polymerase_1126156_1_1.final.contigs	y1	1	147.113	147.113	0.0002	43300	1
GSLPQEHIVQK	11	1234.67	412.562	24.66	3	64	F64:9446	499956PF	Polymerase_1126156_1_1.final.contigs	y2	2	275.171	275.171	0	15100	1
GSLPQEHIVQK	11	1234.67	412.562	24.66	3	64	F64:9446	499956PF	Polymerase_1126156_1_1.final.contigs	y3	3	374.24	374.24	-0.0003	31600	1
GSLPQEHIVQK	11	1234.67	412.562	24.66	3	64	F64:9446	499956PF	Polymerase_1126156_1_1.final.contigs	y4	4	487.324	487.324	-0.0003	12400	1
GSLPQEHIVQK	11	1234.67	412.562	24.66	3	64	F64:9446	499956PF	Polymerase_1126156_1_1.final.contigs	y5	5	624.381	624.383	0.002	8920	1
GSLPQEHIVQK	11	1234.67	412.562	24.66	3	64	F64:9446	499956PF	Polymerase_1126156_1_1.final.contigs	y6	6	753.423	753.425	0.0022	7720	1
GSLPQEHIVQK	11	1234.67	412.562	24.66	3	64	F64:9446	499956PF	Polymerase_1126156_1_1.final.contigs	y7	7	881.488	881.484	-0.0038	4610	1
GSLPQEHIVQK	11	1234.67	412.562	24.66	3	64	F64:9446	499956PF	Polymerase_1126156_1_1.final.contigs	y1-H2O	1	129.102	129.102	0.0002	86400	1
GSLPQEHIVQK	11	1234.67	412.562	24.66	3	64	F64:9446	499956PF	Polymerase_1126156_1_1.final.contigs	y2-H2O	2	257.161	257.161	0.0001	28200	1
GSLPQEHIVQK	11	1234.67	412.562	24.66	3	64	F64:9446	499956PF	Polymerase_1126156_1_1.final.contigs	y6-H2O	6	735.405	735.415	0.0094	2550	1
GSLPQEHIVQK	11	1234.67	412.562	24.66	3	64	F64:9446	499956PF	Polymerase_1126156_1_1.final.contigs	y7-H2O	7	863.478	863.473	-0.0049	4510	1
GSLPQEHIVQK	11	1234.67	412.562	24.66	3	64	F64:9446	499956PF	Polymerase_1126156_1_1.final.contigs	y1-NH3	1	130.086	130.086	-0.0002	46000	1
GSLPQEHIVQK	11	1234.67	412.562	24.66	3	64	F64:9446	499956PF	Polymerase_1126156_1_1.final.contigs	y2-NH3	2	258.145	258.144	-0.0003	60400	1
GSLPQEHIVQK	11	1234.67	412.562	24.66	3	64	F64:9446	499956PF	Polymerase_1126156_1_1.final.contigs	y3-NH3	3	357.214	357.213	-0.0008	5760	1
GSLPQEHIVQK	11	1234.67	412.562	24.66	3	64	F64:9446	499956PF	Polymerase_1126156_1_1.final.contigs	y6-NH3	6	736.391	736.398	0.0073	2620	1
GSLPQEHIVQK	11	1234.67	412.562	24.66	3	64	F64:9446	499956PF	Polymerase_1126156_1_1.final.contigs	y7-NH3	7	864.46	864.457	-0.0032	19100	1
GSLPQEHIVQK	11	1234.67	412.562	24.66	3	64	F64:9446	499956PF	Polymerase_1126156_1_1.final.contigs	y8[2+]	8	489.769	489.768	-0.0012	2800	2
GSL(+7.02)PQEHIVQK	11	1241.68	414.902	24.69	3	64	F64:9463	499956PF	Polymerase_1126156_1_1.final.contigs	y1	1	147.112	147.113	0.0012	288000	1	13C(6) 15N(1) Silac label,7.0172,3,L
GSL(+7.02)PQEHIVQK	11	1241.68	414.902	24.69	3	64	F64:9463	499956PF	Polymerase_1126156_1_1.final.contigs	y2	2	275.17	275.171	0.0013	184000	1	13C(6) 15N(1) Silac label,7.0172,3,L
GSL(+7.02)PQEHIVQK	11	1241.68	414.902	24.69	3	64	F64:9463	499956PF	Polymerase_1126156_1_1.final.contigs	y3	3	374.238	374.24	0.0016	298000	1	13C(6) 15N(1) Silac label,7.0172,3,L
GSL(+7.02)PQEHIVQK	11	1241.68	414.902	24.69	3	64	F64:9463	499956PF	Polymerase_1126156_1_1.final.contigs	y4	4	487.322	487.324	0.0013	141000	1	13C(6) 15N(1) Silac label,7.0172,3,L
GSL(+7.02)PQEHIVQK	11	1241.68	414.902	24.69	3	64	F64:9463	499956PF	Polymerase_1126156_1_1.final.contigs	y5	5	624.38	624.383	0.0032	171000	1	13C(6) 15N(1) Silac label,7.0172,3,L
GSL(+7.02)PQEHIVQK	11	1241.68	414.902	24.69	3	64	F64:9463	499956PF	Polymerase_1126156_1_1.final.contigs	y6	6	753.422	753.425	0.0031	144000	1	13C(6) 15N(1) Silac label,7.0172,3,L
GSL(+7.02)PQEHIVQK	11	1241.68	414.902	24.69	3	64	F64:9463	499956PF	Polymerase_1126156_1_1.final.contigs	y7	7	881.478	881.484	0.0056	80000	1	13C(6) 15N(1) Silac label,7.0172,3,L
GSL(+7.02)PQEHIVQK	11	1241.68	414.902	24.69	3	64	F64:9463	499956PF	Polymerase_1126156_1_1.final.contigs	y1-H2O	1	129.101	129.102	0.0012	566000	1	13C(6) 15N(1) Silac label,7.0172,3,L
GSL(+7.02)PQEHIVQK	11	1241.68	414.902	24.69	3	64	F64:9463	499956PF	Polymerase_1126156_1_1.final.contigs	y2-H2O	2	257.159	257.161	0.0013	331000	1	13C(6) 15N(1) Silac label,7.0172,3,L
GSL(+7.02)PQEHIVQK	11	1241.68	414.902	24.69	3	64	F64:9463	499956PF	Polymerase_1126156_1_1.final.contigs	y6-H2O	6	735.395	735.415	0.0194	67100	1	13C(6) 15N(1) Silac label,7.0172,3,L
GSL(+7.02)PQEHIVQK	11	1241.68	414.902	24.69	3	64	F64:9463	499956PF	Polymerase_1126156_1_1.final.contigs	y7-H2O	7	863.47	863.473	0.0031	39300	1	13C(6) 15N(1) Silac label,7.0172,3,L
GSL(+7.02)PQEHIVQK	11	1241.68	414.902	24.69	3	64	F64:9463	499956PF	Polymerase_1126156_1_1.final.contigs	y1-NH3	1	130.085	130.086	0.0007	318000	1	13C(6) 15N(1) Silac label,7.0172,3,L
GSL(+7.02)PQEHIVQK	11	1241.68	414.902	24.69	3	64	F64:9463	499956PF	Polymerase_1126156_1_1.final.contigs	y2-NH3	2	258.143	258.144	0.001	585000	1	13C(6) 15N(1) Silac label,7.0172,3,L
GSL(+7.02)PQEHIVQK	11	1241.68	414.902	24.69	3	64	F64:9463	499956PF	Polymerase_1126156_1_1.final.contigs	y4-NH3	4	470.295	470.297	0.0021	19700	1	13C(6) 15N(1) Silac label,7.0172,3,L
GSL(+7.02)PQEHIVQK	11	1241.68	414.902	24.69	3	64	F64:9463	499956PF	Polymerase_1126156_1_1.final.contigs	y6-NH3	6	736.396	736.398	0.0026	30700	1	13C(6) 15N(1) Silac label,7.0172,3,L
GSL(+7.02)PQEHIVQK	11	1241.68	414.902	24.69	3	64	F64:9463	499956PF	Polymerase_1126156_1_1.final.contigs	y7-NH3	7	864.459	864.457	-0.0024	214000	1	13C(6) 15N(1) Silac label,7.0172,3,L
GSL(+7.02)PQEHIVQK	11	1241.68	414.902	24.69	3	64	F64:9463	499956PF	Polymerase_1126156_1_1.final.contigs	y8[2+]	8	489.771	489.768	-0.0024	33800	2	13C(6) 15N(1) Silac label,7.0172,3,L

## Sheet: STLPETTVVRR
Supplementary Table S4: MS2 ions from the fragmentation of STLPETTVVRR and its heavy analogue. The raw files were searched against human Uniprot and HBV database with heavy leucine as variable modification using PEAKS X.
Peptide	Length	mass	m/z	RT	z	Fraction	scan	Sample ID	protein	ion	pos	ion m/z	theo m/z	m/z error	ion intensity	ion charge	modification
STLPETTVVRR	11	1257.7	420.241	30.75	3	34	F34:12554	ILS50526FA1	Polymerase_1126162_1_1.final.contigs	y1	1	175.118	175.119	0.0007	70100	1
STLPETTVVRR	11	1257.7	420.241	30.75	3	34	F34:12554	ILS50526FA1	Polymerase_1126162_1_1.final.contigs	y6	6	731.45	731.452	0.0026	129000	1
STLPETTVVRR	11	1257.7	420.241	30.75	3	34	F34:12554	ILS50526FA1	Polymerase_1126162_1_1.final.contigs	y7	7	860.493	860.495	0.0016	106000	1
STLPETTVVRR	11	1257.7	420.241	30.75	3	34	F34:12554	ILS50526FA1	Polymerase_1126162_1_1.final.contigs	y8	8	957.547	957.548	0.0002	802000	1
STLPETTVVRR	11	1257.7	420.241	30.75	3	34	F34:12554	ILS50526FA1	Polymerase_1126162_1_1.final.contigs	y9	9	1070.63	1070.63	0.0005	151000	1
STLPETTVVRR	11	1257.7	420.241	30.75	3	34	F34:12554	ILS50526FA1	Polymerase_1126162_1_1.final.contigs	y6-NH3	6	714.426	714.425	-0.0003	37800	1
STLPETTVVRR	11	1257.7	420.241	30.75	3	34	F34:12554	ILS50526FA1	Polymerase_1126162_1_1.final.contigs	y7-NH3	7	843.468	843.468	-0.0003	24000	1
STLPETTVVRR	11	1257.7	420.241	30.75	3	34	F34:12554	ILS50526FA1	Polymerase_1126162_1_1.final.contigs	y8-NH3	8	940.521	940.521	-0.0008	50500	1
STL(+7.02)PETTVVRR	11	1264.72	422.581	30.59	3	34	F34:12464	ILS50526FA1	Polymerase_1126162_1_1.final.contigs	y1	1	175.118	175.119	0.0007	58600	1	13C(6) 15N(1) Silac label,7.0172,3,L
STL(+7.02)PETTVVRR	11	1264.72	422.581	30.59	3	34	F34:12464	ILS50526FA1	Polymerase_1126162_1_1.final.contigs	y2	2	331.226	331.22	-0.0057	5930	1	13C(6) 15N(1) Silac label,7.0172,3,L
STL(+7.02)PETTVVRR	11	1264.72	422.581	30.59	3	34	F34:12464	ILS50526FA1	Polymerase_1126162_1_1.final.contigs	y3	3	430.293	430.288	-0.0045	9830	1	13C(6) 15N(1) Silac label,7.0172,3,L
STL(+7.02)PETTVVRR	11	1264.72	422.581	30.59	3	34	F34:12464	ILS50526FA1	Polymerase_1126162_1_1.final.contigs	y6	6	731.449	731.452	0.0032	75300	1	13C(6) 15N(1) Silac label,7.0172,3,L
STL(+7.02)PETTVVRR	11	1264.72	422.581	30.59	3	34	F34:12464	ILS50526FA1	Polymerase_1126162_1_1.final.contigs	y7	7	860.498	860.495	-0.0031	67000	1	13C(6) 15N(1) Silac label,7.0172,3,L
STL(+7.02)PETTVVRR	11	1264.72	422.581	30.59	3	34	F34:12464	ILS50526FA1	Polymerase_1126162_1_1.final.contigs	y8	8	957.549	957.548	-0.0011	639000	1	13C(6) 15N(1) Silac label,7.0172,3,L
STL(+7.02)PETTVVRR	11	1264.72	422.581	30.59	3	34	F34:12464	ILS50526FA1	Polymerase_1126162_1_1.final.contigs	y9	9	1077.65	1077.65	-0.0006	106000	1	13C(6) 15N(1) Silac label,7.0172,3,L
STL(+7.02)PETTVVRR	11	1264.72	422.581	30.59	3	34	F34:12464	ILS50526FA1	Polymerase_1126162_1_1.final.contigs	y10	10	1178.7	1178.7	-0.0024	25900	1	13C(6) 15N(1) Silac label,7.0172,3,L
STL(+7.02)PETTVVRR	11	1264.72	422.581	30.59	3	34	F34:12464	ILS50526FA1	Polymerase_1126162_1_1.final.contigs	y8-H2O	8	939.52	939.537	0.0168	32900	1	13C(6) 15N(1) Silac label,7.0172,3,L
STL(+7.02)PETTVVRR	11	1264.72	422.581	30.59	3	34	F34:12464	ILS50526FA1	Polymerase_1126162_1_1.final.contigs	y6-NH3	6	714.413	714.425	0.0124	28000	1	13C(6) 15N(1) Silac label,7.0172,3,L

## Sheet: GTLPQEHIVHK
Supplementary Table S4: MS2 ions from the fragmentation of GTLPQEHIVHK and its heavy analogue. The raw files were searched against human Uniprot and HBV database with heavy leucine as variable modification using PEAKS X.
Peptide	Length	mass	m/z	RT	z	Fraction	scan	Sample ID	protein	ion	pos	ion m/z	theo m/z	m/z error	ion intensity	ion charge	modification
GTLPQEHIVHK	11	1257.68	420.235	20.11	3	34	F34:6507	ILS50526FA1	Polymerase_1227150_1_1.final.contigs_reconstituted_genome	y1	1	147.112	147.113	0.0004	8140	1
GTLPQEHIVHK	11	1257.68	420.235	20.11	3	34	F34:6507	ILS50526FA1	Polymerase_1227150_1_1.final.contigs_reconstituted_genome	y2	2	284.172	284.172	-0.0006	11900	1
GTLPQEHIVHK	11	1257.68	420.235	20.11	3	34	F34:6507	ILS50526FA1	Polymerase_1227150_1_1.final.contigs_reconstituted_genome	y3	3	383.237	383.24	0.0031	5940	1
GTLPQEHIVHK	11	1257.68	420.235	20.11	3	34	F34:6507	ILS50526FA1	Polymerase_1227150_1_1.final.contigs_reconstituted_genome	y5	5	633.384	633.383	-0.0007	5900	1
GTLPQEHIVHK	11	1257.68	420.235	20.11	3	34	F34:6507	ILS50526FA1	Polymerase_1227150_1_1.final.contigs_reconstituted_genome	y6	6	762.431	762.426	-0.0052	20500	1
GTLPQEHIVHK	11	1257.68	420.235	20.11	3	34	F34:6507	ILS50526FA1	Polymerase_1227150_1_1.final.contigs_reconstituted_genome	y7	7	890.488	890.484	-0.0039	4860	1
GTLPQEHIVHK	11	1257.68	420.235	20.11	3	34	F34:6507	ILS50526FA1	Polymerase_1227150_1_1.final.contigs_reconstituted_genome	y8	8	987.54	987.537	-0.0035	84800	1
GTLPQEHIVHK	11	1257.68	420.235	20.11	3	34	F34:6507	ILS50526FA1	Polymerase_1227150_1_1.final.contigs_reconstituted_genome	y1-H2O	1	129.102	129.102	0.0005	19000	1
GTLPQEHIVHK	11	1257.68	420.235	20.11	3	34	F34:6507	ILS50526FA1	Polymerase_1227150_1_1.final.contigs_reconstituted_genome	y2-H2O	2	266.162	266.161	-0.0006	6550	1
GTLPQEHIVHK	11	1257.68	420.235	20.11	3	34	F34:6507	ILS50526FA1	Polymerase_1227150_1_1.final.contigs_reconstituted_genome	y6-H2O	6	744.415	744.415	-0.0004	5490	1
GTLPQEHIVHK	11	1257.68	420.235	20.11	3	34	F34:6507	ILS50526FA1	Polymerase_1227150_1_1.final.contigs_reconstituted_genome	y7-H2O	7	872.467	872.474	0.0064	4750	1
GTLPQEHIVHK	11	1257.68	420.235	20.11	3	34	F34:6507	ILS50526FA1	Polymerase_1227150_1_1.final.contigs_reconstituted_genome	y8-H2O	8	969.532	969.526	-0.0052	18300	1
GTL(+7.02)PQEHIVHK	11	1264.7	422.574	20.29	3	34	F34:6600	ILS50526FA1	Polymerase_1227150_1_1.final.contigs_reconstituted_genome	y1	1	147.112	147.113	0.0006	7870	1	13C(6) 15N(1) Silac label,7.0172,3,L
GTL(+7.02)PQEHIVHK	11	1264.7	422.574	20.29	3	34	F34:6600	ILS50526FA1	Polymerase_1227150_1_1.final.contigs_reconstituted_genome	y2	2	284.173	284.172	-0.0008	11700	1	13C(6) 15N(1) Silac label,7.0172,3,L
GTL(+7.02)PQEHIVHK	11	1264.7	422.574	20.29	3	34	F34:6600	ILS50526FA1	Polymerase_1227150_1_1.final.contigs_reconstituted_genome	y3	3	383.243	383.24	-0.0024	8460	1	13C(6) 15N(1) Silac label,7.0172,3,L
GTL(+7.02)PQEHIVHK	11	1264.7	422.574	20.29	3	34	F34:6600	ILS50526FA1	Polymerase_1227150_1_1.final.contigs_reconstituted_genome	y4	4	496.333	496.324	-0.0088	5000	1	13C(6) 15N(1) Silac label,7.0172,3,L
GTL(+7.02)PQEHIVHK	11	1264.7	422.574	20.29	3	34	F34:6600	ILS50526FA1	Polymerase_1227150_1_1.final.contigs_reconstituted_genome	y5	5	633.384	633.383	-0.001	7420	1	13C(6) 15N(1) Silac label,7.0172,3,L
GTL(+7.02)PQEHIVHK	11	1264.7	422.574	20.29	3	34	F34:6600	ILS50526FA1	Polymerase_1227150_1_1.final.contigs_reconstituted_genome	y6	6	762.429	762.426	-0.0037	24900	1	13C(6) 15N(1) Silac label,7.0172,3,L
GTL(+7.02)PQEHIVHK	11	1264.7	422.574	20.29	3	34	F34:6600	ILS50526FA1	Polymerase_1227150_1_1.final.contigs_reconstituted_genome	y7	7	890.491	890.484	-0.0068	11600	1	13C(6) 15N(1) Silac label,7.0172,3,L
GTL(+7.02)PQEHIVHK	11	1264.7	422.574	20.29	3	34	F34:6600	ILS50526FA1	Polymerase_1227150_1_1.final.contigs_reconstituted_genome	y8	8	987.542	987.537	-0.0049	123000	1	13C(6) 15N(1) Silac label,7.0172,3,L
GTL(+7.02)PQEHIVHK	11	1264.7	422.574	20.29	3	34	F34:6600	ILS50526FA1	Polymerase_1227150_1_1.final.contigs_reconstituted_genome	y1-H2O	1	129.102	129.102	0.0004	9250	1	13C(6) 15N(1) Silac label,7.0172,3,L
GTL(+7.02)PQEHIVHK	11	1264.7	422.574	20.29	3	34	F34:6600	ILS50526FA1	Polymerase_1227150_1_1.final.contigs_reconstituted_genome	y2-H2O	2	266.162	266.161	-0.0013	10700	1	13C(6) 15N(1) Silac label,7.0172,3,L
GTL(+7.02)PQEHIVHK	11	1264.7	422.574	20.29	3	34	F34:6600	ILS50526FA1	Polymerase_1227150_1_1.final.contigs_reconstituted_genome	y6-H2O	6	744.407	744.415	0.0085	5410	1	13C(6) 15N(1) Silac label,7.0172,3,L
GTL(+7.02)PQEHIVHK	11	1264.7	422.574	20.29	3	34	F34:6600	ILS50526FA1	Polymerase_1227150_1_1.final.contigs_reconstituted_genome	y8-H2O	8	969.531	969.526	-0.0043	27500	1	13C(6) 15N(1) Silac label,7.0172,3,L
GTL(+7.02)PQEHIVHK	11	1264.7	422.574	20.29	3	34	F34:6600	ILS50526FA1	Polymerase_1227150_1_1.final.contigs_reconstituted_genome	y7-NH3	7	873.46	873.457	-0.0024	9060	1	13C(6) 15N(1) Silac label,7.0172,3,L
GTL(+7.02)PQEHIVHK	11	1264.7	422.574	20.29	3	34	F34:6600	ILS50526FA1	Polymerase_1227150_1_1.final.contigs_reconstituted_genome	y7[2+]	7	445.745	445.742	-0.0033	3820	2	13C(6) 15N(1) Silac label,7.0172,3,L
GTL(+7.02)PQEHIVHK	11	1264.7	422.574	20.29	3	34	F34:6600	ILS50526FA1	Polymerase_1227150_1_1.final.contigs_reconstituted_genome	y9[2+]	9	554.323	554.319	-0.0039	4950	2	13C(6) 15N(1) Silac label,7.0172,3,L

## Sheet: FLLTRILTI
Supplementary Table S4: MS2 ions from the fragmentation of FLLTRILTI and its heavy analogue. The raw files were searched against human Uniprot and HBV database with heavy leucine as variable modification using PEAKS X.
Peptide	Length	mass	m/z	RT	z	Fraction	scan	Sample ID	protein	ion	pos	ion m/z	theo m/z	m/z error	ion intensity	ion charge	modification
FLLTRILTI	9	1088.7	545.355	99.4	2	6	F6:52577	ILS22791D2	S_837_bp_1126159_1_1.final.contigs	y1	1	132.102	132.102	0.0002	76500	1
FLLTRILTI	9	1088.7	545.355	99.4	2	6	F6:52577	ILS22791D2	S_837_bp_1126159_1_1.final.contigs	y2	2	233.166	233.15	-0.0166	630000	1
FLLTRILTI	9	1088.7	545.355	99.4	2	6	F6:52577	ILS22791D2	S_837_bp_1126159_1_1.final.contigs	y3	3	346.233	346.234	0.001	7250	1
FLLTRILTI	9	1088.7	545.355	99.4	2	6	F6:52577	ILS22791D2	S_837_bp_1126159_1_1.final.contigs	y5	5	615.418	615.419	0.0005	66600	1
FLLTRILTI	9	1088.7	545.355	99.4	2	6	F6:52577	ILS22791D2	S_837_bp_1126159_1_1.final.contigs	y6	6	716.466	716.466	0.0002	651000	1
FLLTRILTI	9	1088.7	545.355	99.4	2	6	F6:52577	ILS22791D2	S_837_bp_1126159_1_1.final.contigs	y7	7	829.549	829.551	0.0012	2370000	1
FLLTRILTI	9	1088.7	545.355	99.4	2	6	F6:52577	ILS22791D2	S_837_bp_1126159_1_1.final.contigs	y8	8	942.633	942.635	0.002	312000	1
FLLTRILTI	9	1088.7	545.355	99.4	2	6	F6:52577	ILS22791D2	S_837_bp_1126159_1_1.final.contigs	y2-H2O	2	215.139	215.139	0.0003	57900	1
FLLTRILTI	9	1088.7	545.355	99.4	2	6	F6:52577	ILS22791D2	S_837_bp_1126159_1_1.final.contigs	y3-H2O	3	328.221	328.223	0.0021	12900	1
FLLTRILTI	9	1088.7	545.355	99.4	2	6	F6:52577	ILS22791D2	S_837_bp_1126159_1_1.final.contigs	y4-H2O	4	441.308	441.307	-0.0009	3070	1
FLLTRILTI	9	1088.7	545.355	99.4	2	6	F6:52577	ILS22791D2	S_837_bp_1126159_1_1.final.contigs	y5-H2O	5	597.407	597.408	0.0009	59300	1
FLLTRILTI	9	1088.7	545.355	99.4	2	6	F6:52577	ILS22791D2	S_837_bp_1126159_1_1.final.contigs	y6-H2O	6	698.454	698.456	0.0017	124000	1
FLLTRILTI	9	1088.7	545.355	99.4	2	6	F6:52577	ILS22791D2	S_837_bp_1126159_1_1.final.contigs	y7-H2O	7	811.54	811.54	-0.0001	189000	1
FLLTRILTI	9	1088.7	545.355	99.4	2	6	F6:52577	ILS22791D2	S_837_bp_1126159_1_1.final.contigs	y8-H2O	8	924.63	924.624	-0.0054	31100	1
FLLTRILTI	9	1088.7	545.355	99.4	2	6	F6:52577	ILS22791D2	S_837_bp_1126159_1_1.final.contigs	y3-NH3	3	329.221	329.207	-0.0146	5690	1
FLLTRILTI	9	1088.7	545.355	99.4	2	6	F6:52577	ILS22791D2	S_837_bp_1126159_1_1.final.contigs	y8-NH3	8	925.619	925.608	-0.0118	6560	1
FLLTRILTI	9	1088.7	545.355	99.4	2	6	F6:52577	ILS22791D2	S_837_bp_1126159_1_1.final.contigs	y8[2+]	8	471.819	471.817	-0.0014	2070	2
FL(+7.02)LTRILTI	9	1095.71	548.863	99.51	2	6	F6:52641	ILS22791D2	S_837_bp_1126159_1_1.final.contigs	y1	1	132.102	132.102	0.0002	124000	1	13C(6) 15N(1) Silac label,7.0172,2,L
FL(+7.02)LTRILTI	9	1095.71	548.863	99.51	2	6	F6:52641	ILS22791D2	S_837_bp_1126159_1_1.final.contigs	y2	2	233.149	233.15	0.0006	347000	1	13C(6) 15N(1) Silac label,7.0172,2,L
FL(+7.02)LTRILTI	9	1095.71	548.863	99.51	2	6	F6:52641	ILS22791D2	S_837_bp_1126159_1_1.final.contigs	y3	3	346.233	346.234	0.0001	8630	1	13C(6) 15N(1) Silac label,7.0172,2,L
FL(+7.02)LTRILTI	9	1095.71	548.863	99.51	2	6	F6:52641	ILS22791D2	S_837_bp_1126159_1_1.final.contigs	y5	5	615.418	615.419	0.0013	107000	1	13C(6) 15N(1) Silac label,7.0172,2,L
FL(+7.02)LTRILTI	9	1095.71	548.863	99.51	2	6	F6:52641	ILS22791D2	S_837_bp_1126159_1_1.final.contigs	y6	6	716.466	716.466	0.0007	908000	1	13C(6) 15N(1) Silac label,7.0172,2,L
FL(+7.02)LTRILTI	9	1095.71	548.863	99.51	2	6	F6:52641	ILS22791D2	S_837_bp_1126159_1_1.final.contigs	y7	7	829.549	829.551	0.0014	3430000	1	13C(6) 15N(1) Silac label,7.0172,2,L
FL(+7.02)LTRILTI	9	1095.71	548.863	99.51	2	6	F6:52641	ILS22791D2	S_837_bp_1126159_1_1.final.contigs	y8	8	949.651	949.652	0.0009	473000	1	13C(6) 15N(1) Silac label,7.0172,2,L
FL(+7.02)LTRILTI	9	1095.71	548.863	99.51	2	6	F6:52641	ILS22791D2	S_837_bp_1126159_1_1.final.contigs	y2-H2O	2	215.139	215.139	0.0003	75200	1	13C(6) 15N(1) Silac label,7.0172,2,L
FL(+7.02)LTRILTI	9	1095.71	548.863	99.51	2	6	F6:52641	ILS22791D2	S_837_bp_1126159_1_1.final.contigs	y3-H2O	3	328.223	328.223	0.0002	15000	1	13C(6) 15N(1) Silac label,7.0172,2,L
FL(+7.02)LTRILTI	9	1095.71	548.863	99.51	2	6	F6:52641	ILS22791D2	S_837_bp_1126159_1_1.final.contigs	y4-H2O	4	441.305	441.307	0.0022	6470	1	13C(6) 15N(1) Silac label,7.0172,2,L
FL(+7.02)LTRILTI	9	1095.71	548.863	99.51	2	6	F6:52641	ILS22791D2	S_837_bp_1126159_1_1.final.contigs	y5-H2O	5	597.409	597.408	-0.0003	84000	1	13C(6) 15N(1) Silac label,7.0172,2,L
FL(+7.02)LTRILTI	9	1095.71	548.863	99.51	2	6	F6:52641	ILS22791D2	S_837_bp_1126159_1_1.final.contigs	y6-H2O	6	698.455	698.456	0.0009	192000	1	13C(6) 15N(1) Silac label,7.0172,2,L
FL(+7.02)LTRILTI	9	1095.71	548.863	99.51	2	6	F6:52641	ILS22791D2	S_837_bp_1126159_1_1.final.contigs	y7-H2O	7	811.54	811.54	0.0002	223000	1	13C(6) 15N(1) Silac label,7.0172,2,L
FL(+7.02)LTRILTI	9	1095.71	548.863	99.51	2	6	F6:52641	ILS22791D2	S_837_bp_1126159_1_1.final.contigs	y8-H2O	8	931.646	931.641	-0.0049	43500	1	13C(6) 15N(1) Silac label,7.0172,2,L
FL(+7.02)LTRILTI	9	1095.71	548.863	99.51	2	6	F6:52641	ILS22791D2	S_837_bp_1126159_1_1.final.contigs	y1-NH3	1	115.086	115.075	-0.0115	1890	1	13C(6) 15N(1) Silac label,7.0172,2,L
FL(+7.02)LTRILTI	9	1095.71	548.863	99.51	2	6	F6:52641	ILS22791D2	S_837_bp_1126159_1_1.final.contigs	y3-NH3	3	329.223	329.207	-0.0167	1620	1	13C(6) 15N(1) Silac label,7.0172,2,L
FL(+7.02)LTRILTI	9	1095.71	548.863	99.51	2	6	F6:52641	ILS22791D2	S_837_bp_1126159_1_1.final.contigs	y8-NH3	8	932.616	932.625	0.0083	10100	1	13C(6) 15N(1) Silac label,7.0172,2,L
FL(+7.02)LTRILTI	9	1095.71	548.863	99.51	2	6	F6:52641	ILS22791D2	S_837_bp_1126159_1_1.final.contigs	y2[2+]	2	117.09	117.075	-0.015	1010	2	13C(6) 15N(1) Silac label,7.0172,2,L
